# Supplementary material for: Voltammetric Determination of 3-Methylmorphine Using Glassy Carbon Electrode Modified with rGO and Bismuth Film
Source: Biosensors (Basel). 2022 Oct 12;12(10):860. doi: 10.3390/bios12100860 (PMC9599292; doi:10.3390/bios12100860)
Supplement: Supplementary file 1 [file biosensors-12-00860-s001.zip]

Archive with 1 entries (1 files):
- biosensors-1935512-supplementary.pdf
